# Supplementary material for: MicroRNA-132 regulates salt-dependent steady-state renin levels in mice
Source: Commun Biol. 2020 May 14;3:238. doi: 10.1038/s42003-020-0967-4 (PMC7224281; doi:10.1038/s42003-020-0967-4)
Supplement: Supplementary file 2 — Source Data [file 42003_2020_967_MOESM2_ESM.xlsx]

## Sheet: Fig1
Fig1C	sc	a132
miR-132 relative expressions	1.08472	0.002883
normalized to U6	0.839822	0.018243
	0.756002	0.015782
	1.07789	0.005174
	1.23644	0.00866
	1.1889	0.003084
	0.982304	0.005144
	1.17081
	0.663123
Fig 1D	sc	a132
plasma renin levels	8405.87	8080.68
pg/mL	4856.05	14932.2
	4735.66	17467
	6687.81	18242.9
	8806.31	4879.96
	16889.4	14079
	12387.2	21205.1
	5476.13	14093
	10006.6	16420

## Sheet: Fig2
Fig2B	sc pMir	a132 pMir	sc pCOX	a132 pCOX	sc pCOXmut	a132 pCOXmut		Fig2H	Ctrl	miR-132-mimic		Fig2K	sc	a132
luciferase AU	105.25	107.683	42.8042	115.615	99.9196	71.6122		miR-132 relative expression	1.61475	35114.9		PGE2 ELISA	39.1002	30.2537
controls set as 100%	113.408	85.219	50.4052	86.2927	91.449	124.058		normalized to U6	1.13015	54107.7		pg/mL	32.4718	44.5961
		107.098	71.4593	98.0921	108.631	104.329			0.44813	29328.8			35.2058	59.2624
									0.920206	62673.5			39.4302	43.0152
Fig2D	sc	a132							1.00701	59861.1			30.2505	54.1794
western blot	0.968674	1.70749							0.879758	42963.7				51.593
normalized to beta-actin	0.917943	1.94522
	1.11338	3.10508						Fig2I	sc	a132		Fig2L		low salt/osmolality control			high salt/osmolality control
								Cox-2relative expression	5.27699	7.71387		2 hr	0.524858	0.431271	0.80478		1.27867	1.47382	2.00944
Fig2F	sc	a132						normalized to gapdh	1.39292	5.56521		8 hr	0.658231	0.799221	1.1355		0.860261	0.950306	1.08016
western blot	0.974942	1.63349							4.89075	9.69305		24 hr	5.74909	4.30695	3.33264		0.474123	0.356836	0.52003
normalized to beta-actin	1.13304	1.39722							3.62025	8.23392		36 hr	3.18951	5.90389	4.84557		0.494257	0.434271
	0.892017	1.35856							1.99962	8.85942		72 hr	4.40762	8.28212	5.39424		0.405189	0.411796	0.504642
									4.37884
Fig2G	sc	a132
miR-132 relative expression	0.588027	0.797593						Fig2J	Ctrl	miR-132-mimic		Fig2M	low salt	ctrl	high salt
normalized to U6	1.10939	0.404368						Cox-2relative expression	1.45454	1		Cox-2relative expression	11.1494	2.51962	1.10159
	1.42586	0.313991						normalized to gapdh	1.67825	1.29293		normalized to gapdh	9.30065	2.12326	1.36154
	0.753787	0.728895							2.30591	1.24116			12.653	1.80032	1.4802
	1.06459	0.280405							3.62185	1.38938			16.7709	2.3753	1
	1.05835	0.70915							1.89493	1.27248			14.7867	1.85715	1.49482
									1.65928				14.8367	2.56356	1.70375

## Sheet: Fig3
Fig3C	Low salt	Low salt + SB	Low salt +PD		Fig3F	low salt	low salt + 666-15
Cox-2relative expression	0.911885	0.473113	0.382516		miR-132 relative expression	0.830879	0.548176
normalized to gapdh	0.941864	0.440411	0.415693		normalized to U6	0.91555	0.502099
	1.14625	0.374643	0.37551			1.25357	0.659469
Fig3D	low salt +SB				Fig3G	high salt	high salt + MRT67307
2 hr	0.862542	0.946058	0.756109		miR-132 relative expression	0.86172	1.4359
24 hr	1.17283	0.939523	0.899171		normalized to U6	1.12529	1.14496
	low salt + PD					1.01299	1.37741
2 hr	0.872564	0.981686	1.16743
24 hr	1.26283	1.1434	0.866537
Fig3E	ctrl	forskolin
miR-132 relative expression	0.717738	2.62963
normalized to U6	1.17408	2.02071
	1.10818	2.15576

## Sheet: Fig4
Fig4B	sc	a132		Fig4F	sc	sc + celecoxib	a132	a132 + celecoxib
mean fluorescence	20867	24341		plasma renin levels	8387.18	7877.67	11687.8	6399.69
	24588	20684		pg/mL	8475.11	9277.87	16079	8125.58
	14665	25469			5476.13	13267	11889.4	10787.1
	17036	16941			9654.75	12047.4	14261.2	7514.64
	19746	23574			12006.6	7282.54	8825.5	10117.2
	16077	22681			9283.65		18467	10080.4
	18196	23473					12891.6
	18132	28471
	10838	23358
				Fig4G	a132	a132 ddAVP
Fig4C	scr	a132		PGE2	1156.52	1491.59
PGE2	943.285	1916.69		pg	1351.17	2469.35
pg	1487.1	1841.67			2561.21	1676.43
	1395.34	1560.52			876.687	1691.59
	1126.19	1747.52			1878.59	1398.7
	516.453	3117.2			1042.6	1060.77
	1416.77	2657.88				1273.14
	2685.91	2157.82
	1473.45	3675.76
	1616.66			Fig4H	a132	a132 ddAVP
				plasma renin levels	8811	20818
Fig4E	a132	a132 celecoxib		pg/mL	13755	11757
PGE2	2872.83	321.049			14093	14253
pg	2100.62	591.151			16420	18047
	1680.58	771.377			6789	24426
	930.774	559.635			12896	28424
	1477.03	730.253			6594	26318
		998.702			8689
		439.07

## Sheet: Fig5
Fig5C	low salt	normal	high salt		Fig5G	low salt	normal	high salt
PGE2	978.1	678	367.7		miR-132 relative expression	2.73506	0.595252	0.483495
pg/mL	747.6	488.6	280.9			0.631376	1.24969	0.297626
	474.1	519.2	462.8			2.85121	0.905365	0.589095
	1030	589.4	436.4			1.33475	1.24969	0.069424
	929.8					2.66027
Fig5D	low salt	normal	high salt		Fig5H	low salt	low salt + a132
plasma renin levels	14318.6	13657.2	3032.2		PGE2	1883.78	2240.79
pg/mL	14163.7	9311.73	6334.85		pg	1543.33	2708.77
	13300.2	11402.9	8421.02			1370.55	1554.68
	14506.1	8398.56	9862.16			1490.85	1858.01
	14111.7					1549.67	1789.06
Fig5E	low salt	normal	high salt		Fig5I	low salt	low salt + a132
renin relative expression	138.781	90.9288	50.7968		plasma renin levels	12797.3	17397
normalized to gapdh	116.97	97.2301	57.0174		pg/mL	19827.4	16806.8
	127.41	124.212	59.714			15199.8	18939.3
	300.94	87.6287	115.627			11749.2	18799.3
	242.751		57.414			11086

## Sheet: Supp Fig3
Supplementary Figure 3	sc	a132
aldosterone	3.33512	5.01482
ng/24 hr	4.4133	5.27391
	3.76612	6.21272
	3.05446	5.14885
	3.52283	3.89343
	3.91655	4.36518
	3.71413	3.81717
		4.15194
		5.66344

## Sheet: Supp Fig5
Supplementary Figure 5B	sc	a132
area%	1.96313	5.18794
	1.96726	3.23981
	4.11876	3.00971
	5.4352	3.26642
	2.04153	3.13524
	2.80584	2.64082
	0.733882	7.07377
	1.48118	4.34579
		3.03084

## Sheet: Supp Fig 7
Supplementary Figure 7	low salt	normal	high salt
miR-132 relative expression	97.241	105.675	192.031
normalized to U6	93.7118	106.41	113.656
	251.339	103.261	118.209
	106.41	84.6532	107.277
	123.368		140.9
